# Supplementary material for: Central and lateral neck involvement in papillary thyroid carcinoma patients with or without thyroid capsular invasion: A multi-center analysis
Source: Front Endocrinol (Lausanne). 2023 Mar 9;14:1138085. doi: 10.3389/fendo.2023.1138085 (PMC10034063; doi:10.3389/fendo.2023.1138085)
Supplement: Supplementary file 1 [file Table_1.xls]

## Sheet: Sheet1
Supplementary Table S1. The clinicopathological characteristics of patients with or without TCI
		No-TCI group (n=622)								TCI group (n=376)
		All patients (n=622) (n (%))				Patients with CLNM (n=213) (n (%))				All patients (n=376) (n (%))			Patients with CLNM (n=290) (n (%))
		No-CLNM	CLNM			No-LLNM	LLNM			No-CLNM	CLNM		No-LLNM	LLNM
		n=409	n=213	P value		n=178	n=35	P value		n=86	n=290	P value	n=205	n=85	P value
Age (mean±SD)		45.48 ± 12.40	40.57 ± 11.71	0		40.96 ± 11.80	38.60 ± 11.20	0.277		46.37 ± 13.17	39.19 ± 11.90	0	39.93 ± 11.97	37.40 ± 11.62	0.1
BMI (mean±SD)		23.52 ± 3.49	23.94 ± 4.28	0.195		23.92 ± 4.44	24.01 ± 3.39	0.914		23.69 ± 3.04	23.89 ± 3.92	0.663	23.99 ± 3.90	23.66 ± 3.99	0.515
Maximum tumor diameter (mean±SD)		0.67 ± 0.57	0.88 ± 0.62	0		0.84 ± 0.59	1.08 ± 0.74	0.039		0.78 ± 0.45	1.22 ± 0.88	0	1.03 ± 0.63	1.68 ± 1.19	0
Gender				0				0.881				0			0.008
Male		116 (28.4)	101 (47.4)			94 (52.8)	18 (51.4)			16 (18.6)	116 (40.0)		72 (35.1)	44 (51.8)
Female		293 (71.6)	112 (52.6)			84 (47.2)	17 (48.6)			70 (81.4)	174 (60.0)		133 (64.9)	41 (48.2)
History of smoking				0.068				0.223				0.195			0.283
No		388 (94.9)	194 (91.1)			164 (92.1)	30 (85.7)			82 (95.3)	264 (91.0)		189 (92.2)	75 (88.2)
Yes		21 (5.1)	19 (8.9)			14 (7.9)	5 (14.3)			4 (4.7)	26 (9.0)		16 (7.8)	10 (11.8)
History of alcoholism				0.204				0.41				0.866			0.788
No		387 (94.6)	196 (92.0)			165 (92.7)	31 (88.6)			79 (91.9)	268 (92.4)		190 (92.7)	78 (91.8)
Yes		22 (5.4)	17 (8.0)			13 (7.3)	4 (11.4)			7 (8.1)	22 (7.6)		15 (7.3)	7 (8.2)
History of hypertension				0.657				0.15				0.116			0.133
No		334 (81.7)	177 (83.1)			145 (81.5)	32 (91.4)			65 (75.6)	241 (83.1)		166 (81.0)	75 (88.2)
Yes		75 (18.3)	36 (16.9)			33 (18.5)	3 (8.6)			21 (24.4)	49 (16.9)		39 (19.0)	10 (11.8)
History of diabetes				0.092				0.436				0.015			0.6
No		370 (90.5)	201 (94.4)			167 (93.8)	34 (97.1)			77 (89.5)	279 (96.2)		198 (96.6)	81 (95.3)
Yes		39 (4.7)	12 (5.8)			11 (6.2)	1 (2.9)			9 (10.5)	11 (3.8)		7 (3.4)	4 (4.7)
Bilateral disease				0				0.006				0.625			0.237
Absent		355 (86.8)	156 (73.2)			137 (77.0)	19 (54.3)			66 (76.7)	215 (74.1)		156 (76.1)	59 (69.4)
Present		54 (13.2)	57 (26.8)			41 (23.0)	16 (45.7)			20 (23.3)	75 (25.9)		49 (23.9)	26 (30.6)
Multifocality				0				0.029				0			0.133
Absent		350 (85.6)	115 (54.0)			102 (57.3)	13 (37.1)			72 (83.7)	163 (56.2)		121 (59.0)	42 (49.4)
Present		59 (14.4)	98 (46.0)			76 (42.7)	22 (62.9)			14 (16.3)	127 (43.8)		84 (41.0)	43 (50.6)
Tumor location				0.464				0.436				0.564			0.085
Upper portion		107 (26.2)	50 (23.5)			40 (22.5)	10 (28.6)			28 (32.6)	85 (29.3)		151 (73.7)	54 (63.5)
Middle/Lower portion		302 (73.8)	163 (76.5)			138 (77.5)	25 (71.4)			58 (67.4)	205 (70.7)		54 (26.3)	31 (36.5)
Number of positive CLN				/				0				/			0
1-2		/	120 (56.3)			110 (61.8)	10 (28.6)			/	136 (46.9)		110 (53.7)	26 (30.6)
3-4		/	47 (22.1)			41 (23.0)	6 (17.1)			/	70 (24.1)		51 (24.9)	19 (22.4)
>= 5		/	46 (21.6)			27 (15.2)	19 (54.3)			/	84 (29.0)		44 (21.5)	40 (47.1)
Maximum diameter of positive CLN				/				0				/			0
< 1.0cm		/	170 (79.8)			162 (91.0)	8 (22.9)			/	219 (75.5)		191 (93.2)	28 (32.9)
>= 1.0cm		/	43 (20.2)			16 (9.0)	27 (77.1)			/	71 (24.5)		14 (6.8)	57 (67.1)
PTC with ipsilateral Hashimoto thyroiditis				0.584				0.788				0.611			0.298
No		319 (78.0)	162 (76.1)			136 (76.4)	26 (74.3)			71 (82.6)	246 (84.8)		171 (83.4)	75 (88.2)
Yes		90 (22.0)	51 (23.9)			42 (23.6)	9 (25.7)			15 (17.4)	44 (15.2)		34 (16.6)	10 (11.8)
PTC with ipsilateral nodular goiter				0.857				0.009				0.12			0
No		308 (75.3)	159 (74.6)			139 (78.1)	20 (57.1)			50 (58.1)	195 (67.2)		154 (75.1)	41 (48.2)
Yes		101 (24.7)	54 (25.4)			39 (21.9)	15 (42.9)			36 (41.9)	95 (32.8)		51 (24.9)	44 (51.8)
TCI, thyroid capsular invasion; CLNM, central lymph node metastasis; LLNM, lateral lymph node metastasis, BMI, body mass index; CLN, central lymph node; PTC, papillary thyroid carcinoma;
