# Supplementary material for: Central and lateral neck involvement in papillary thyroid carcinoma patients with or without thyroid capsular invasion: A multi-center analysis
Source: Front Endocrinol (Lausanne). 2023 Mar 9;14:1138085. doi: 10.3389/fendo.2023.1138085 (PMC10034063; doi:10.3389/fendo.2023.1138085)
Supplement: Supplementary file 2 [file Table_2.xlsx]

## Sheet: Sheet1
Supplementary Table S2. Surgery-related complications after CLND alone and CLND+LLND
Surgical complications	Receiving CLND only	%	Receiving CLND+LLND	%	P-value
Patients	874		124
Postoperative hypoparathyroid hormone	196		35
Temporary	182	20.8	29	23.4	0.513
Permanent	14	1.6	6	4.8	0.016
Postoperative hoarseness	101		21
Temporary	88	10.1	16	12.9	0.334
Permanent	13	1.5	5	4	0.046
Chyle leakage	2	0.2	4	3.2	0
CLND, central lymph node dissection; LLND, lateral lymph node dissection; Postoperative hypoparathyroid hormone: blood parathyroid hormone (PTH) lower than 15.0pg/mL; Temporary hypoparathyroid hormone: having hypoparathyroid hormone on postoperative day 1 yet return to normal within 1 month after surgery; Temporary hoarseness: having hoarseness on postoperative day 1 yet return to normal within 6…
