# Supplementary material for: Central and lateral neck involvement in papillary thyroid carcinoma patients with or without thyroid capsular invasion: A multi-center analysis
Source: Front Endocrinol (Lausanne). 2023 Mar 9;14:1138085. doi: 10.3389/fendo.2023.1138085 (PMC10034063; doi:10.3389/fendo.2023.1138085)
Supplement: Supplementary file 3 [file Table_3.xlsx]

## Sheet: Sheet2
Supplementary Table S3. Risk stratification of PTC patients within no-TCI and TCI groups
			Low risk (TS<30)		Moderate risk (30<=TS<80)		Relatively high risk (TS>=80)
			(N = 112, %)		(N = 194, %)		(N = 316, %)	P value
No-TCI group	ALL patients (N=622)	Negative CLNM	100 (89.3)		155 (79.9)		154 (48.7)	0
		Positive CLNM	12 (10.7)		39 (20.1)		162 (51.3)
			Low risk (TS<30)		Moderate risk (30<=TS<100)		Relatively high risk (TS>=100)
			(N = 98, %)		(N = 72, %)		(N = 43, %)	P value
	Patients with positive CLNM (N=213)	Negative LLNM	97 (99.0)		65 (90.3)		16 (37.2)	0
		Positive LLNM	1 (1.0)		7 (9.7)		27 (62.8)
			Low risk (TS<50)		Moderate risk (50<=TS<100)		Relatively high risk (TS>=100)
			(N = 75, %)		(N = 83, %)		(N = 132, %)	P value
TCI group	Patients with positive CLNM (N=290)	Negative LLNM	74 (98.7)		66 (79.5)		65 (49.2)	0
		Positive LLNM	1 (1.3)		17 (20.5)		67 (50.8)
PTC, papillary thyroid carcinoma; TCI, thyroid capsular invasion; CLNM, central lymph node metastasis; LLNM, lateral lymph node metastasis
